# Supplementary material for: An illustration of and programs estimating attributable fractions in large scale surveys considering multiple risk factors
Source: BMC Med Res Methodol. 2009 Jan 23;9:7. doi: 10.1186/1471-2288-9-7 (PMC2636839; doi:10.1186/1471-2288-9-7)
Supplement: Additional file 1 — averageaf.sas. functions/macros for the SAS statistical software package. [file 1471-2288-9-7-S1.sas]

%macro averageAF (out, riskfactors, data)
proc logistic data=&data descending outdesign=_design_ outest=_model_ noprint
model &out = &riskfactors
run
%let vars=1
%let names=
%do %while (%Qscan(&riskfactors,&vars) ne )
%let names=&&names %Qscan(&riskfactors,&vars)
%let vars=%eval(&vars+1)
%end
%let vars=%eval(&vars-1)
%put &names
data _design_
set _design_
if nmiss(of &riskfactors)=0 and nmiss(of &out)=0
run
data _indices_
drop i perms
array x (&vars) (1:&vars)
perms=fact(&vars)
do i=1 to perms
call allperm(i, of x(*))
output
end
run
proc iml
use _design_
read all var {intercept &riskfactors} into X
close _design_
use _model_
read var {intercept &riskfactors} into beta
close _model_
use _indices_
read all var _num_ into indices
close _indices_
start pp(pcases,X,beta)
pcases=sum(1/(1+exp(-X*beta`)))
finish
run pp(pcases,X,beta)
pred_cases_m=shape(.,nrow(indices),&vars)
prev_cases_m=shape(.,nrow(indices),&vars)
X1=X
do i=1 to nrow(indices)
do k=1 to &vars
X[,indices[i,k]+1]=shape(0,nrow(X1),1)
pred_cases_m[i,k]=sum(1/(1+exp(-X*beta`)))
end
X=X1
end
pred_cases_m=shape(pcases,nrow(pred_cases_m),1) || pred_cases_m
do i=1 to nrow(indices)
do k=1 to &vars
prev_cases_m[i,indices[i,k]]=pred_cases_m[i,k]-pred_cases_m[i,k+1]
end
end
prev_cases=shape(.,1,&vars)
do i=1 to &vars
prev_cases[1,i]=prev_cases_m[:,i]
end
names={&names}
PARF=prev_cases/pcases
n=nrow(X)
print n
print PARF [c=names]
quit
%mend averageAF
