# Supplementary material for: An illustration of and programs estimating attributable fractions in large scale surveys considering multiple risk factors
Source: BMC Med Res Methodol. 2009 Jan 23;9:7. doi: 10.1186/1471-2288-9-7 (PMC2636839; doi:10.1186/1471-2288-9-7)
Supplement: Additional file 2 — averageaf.ado. functions/macros for the STATA statistical software package. [file 1471-2288-9-7-S2.ado]

capture program drop averageAF

program define averageAF

syntax varlist
quietly set matsize 6000
quietly logit `varlist'
matrix beta=e(b)
local n=e(N)
local p=colsof(beta)-1
mkmat `varlist', matrix(X) nomissing
matrix X=X[1..., 2...]
matrix intercept=J(`n',1,1)
matrix X=intercept,X
mata: returnPARF(st_matrix("X"), st_matrix("beta"))

end


mata:

function returnPARF(real matrix X, real matrix beta)
{
n=rows(X)
p=cols(beta)-1
names=st_matrixcolstripe("beta")
names=names[1..p, 2]
intbeta=beta[p+1]
beta=beta[1..p]
beta=intbeta,beta
fact=round(exp(lnfactorial(p)),1)
V=(1..p)'
info = cvpermutesetup(V)
indices=cvpermute(info)
for(i=2;i<=fact;i++){
indices=indices,cvpermute(info)
}
indices=indices'
pcases=sum(1:/(1:+exp(-(X*beta'))))
pred_cases_m=J(fact,p,.)
prev_cases_m=J(fact,p,.)
X1=X
for(i=1;i<=fact;i++){
 for(k=1;k<=p;k++){
 X[1..., indices[i,k]+1]=J(n,1,0)
 pred_cases_m[i,k]=sum(1:/(1:+exp(-(X*beta'))))
 }
X=X1
}
pred_cases_m=J(fact,1,pcases),pred_cases_m
for(i=1;i<=fact;i++){
 for(k=1;k<=p;k++){
 prev_cases_m[i, indices[i,k]]=pred_cases_m[i,k]-pred_cases_m[i, k+1]
 }
}
prev_cases=J(1,p,.)
for(i=1;i<=p;i++){
prev_cases[1,i]=mean(prev_cases_m[1..., i])
}
PARF=prev_cases:/pcases
names'
PARF
}

end
