# Supplementary material for: An illustration of and programs estimating attributable fractions in large scale surveys considering multiple risk factors
Source: BMC Med Res Methodol. 2009 Jan 23;9:7. doi: 10.1186/1471-2288-9-7 (PMC2636839; doi:10.1186/1471-2288-9-7)
Supplement: Additional file 3 — averageaf.r. functions/macros for the R statistical software package. [file 1471-2288-9-7-S3.r]

averageAF = function(formula=NULL,data=NULL){
d=model.frame(formula,data)
if(any(!(d==1|d==0))) stop("only dichotomized (0/1) variables allowed")
vars=ncol(d)-1
n=nrow(d)
obs.cases=sum(d[,1])
m=glm(formula,family=binomial,data=d)
if(any(m$coef[-1]<0)) stop("at least one variable is not a risk factor")
perm=function(from,to,vec){
 if (to == 1) 
 return(matrix(vec,from,1))
 else if (from==1) 
 matrix(vec,1,to)
 else{
 X=NULL
 for (i in 1:from){X=rbind(X,cbind(vec[i],Recall(from-1,to-1,vec[-i])))}
 return(X)
 }
}
indices=perm(vars,vars,2:(vars+1))
pred.cases.m=matrix(NA,nrow=nrow(indices),ncol=vars)
prev.cases.m=matrix(NA,nrow=nrow(indices),ncol=vars)
d1=d
for(i in 1:nrow(indices)){
 for(k in 1:vars){
  d[,indices[i,k]]=rep(0,n)
  pred.cases.m[i,k]=sum(predict.glm(m,d,"response"))
 }
 d=d1
}
pred.cases.m=cbind(rep(obs.cases,nrow(indices)),pred.cases.m)
for(i in 1:nrow(indices)){
 for(k in 1:vars){
  prev.cases.m[i,indices[i,k]-1]=pred.cases.m[i,k]-pred.cases.m[i,k+1]
 }
}
prev.cases=apply(prev.cases.m,2,mean)
PARF=prev.cases/obs.cases
names(PARF)=names(d)[-1]
return(PARF)
}
